# Supplementary material for: Model Development for Risk Assessment of Driving on Freeway under Rainy Weather Conditions
Source: PLoS One. 2016 Feb 19;11(2):e0149442. doi: 10.1371/journal.pone.0149442 (PMC4764618; doi:10.1371/journal.pone.0149442)
Supplement: S1 Table — (XLSX) [file pone.0149442.s001.xlsx]

## Sheet: Sheet1
No.	Driver's Age (year)	Driving Experience (year)	Gender	Number of Trips on the Freeway Each Month	Location	Vehicle Type	Rain Intensity	Traffic Volume	Level of Impact		NOTICE	Symbol	Definition
1	26	3	M	3	T	S	2	1	2		Gender	M	Male
2	26	3	M	6	T	S	4	2	2			F	Female
3	26	3	M	7	RW	S	1	1	1		Location	R	Roadway
4	26	3	F	8	RW	S	1	1	1			T	Toll gate
5	26	4	M	6	RW	S	2	1	1			RW	Ramp and Weaving Area
6	26	4	M	5	T	S	3	2	2		Vehicle Type	S	Small Vehilce
7	26	4	M	8	RW	S	1	2	1			L	Large Vehicle
8	26	4	F	3	RW	S	2	1	3		Rain Intensity	1	Level of Rain Intensity =I
9	26	4	M	8	RW	S	3	1	3			2	Level of Rain Intensity =II
10	26	4	M	4	T	S	4	2	4			3	Level of Rain Intensity =III
11	26	4	M	7	RW	S	2	2	3			4	Level of Rain Intensity =IV
12	26	5	M	2	T	L	4	1	1		Traffic Volume	1	Low Volume (Level of Traffic Volume=I, II)
13	26	5	M	8	RW	L	1	1	2			2	High Volume (Level of Traffic Volume=III, IV)
14	26	5	M	2	RW	L	1	1	3			1	Slight Impact
15	26	5	F	9	R	S	3	1	3			2	General Impact
16	26	5	F	8	R	S	4	1	4			3	Serious Impact
17	26	5	M	8	R	S	1	2	1			4	Catastrophic Impact
18	26	6	F	5	R	S	2	2	2
19	26	6	F	8	R	S	3	2	2
20	26	6	M	6	R	S	4	1	4
21	26	6	M	4	T	S	1	1	1
22	26	6	M	8	RW	L	4	1	4
23	26	6	M	6	R	L	1	2	3
24	26	6	M	3	RW	S	2	1	2
25	26	6	M	9	RW	S	3	1	3
26	26	6	M	4	RW	S	1	1	1
27	26	7	M	5	RW	S	2	1	2
28	27	3	M	5	RW	S	1	2	2
29	27	3	M	7	T	S	3	1	2
30	27	4	M	4	T	S	3	1	2
31	27	4	M	2	T	S	4	1	2
32	27	4	M	7	RW	L	2	1	3
33	27	5	M	4	T	L	2	1	2
34	27	5	M	8	RW	S	2	1	2
35	27	5	F	8	RW	S	4	1	4
36	27	5	M	6	T	S	4	1	4
37	28	3	M	4	RW	L	1	1	3
38	28	4	F	8	RW	S	3	1	3
39	28	4	M	2	RW	S	4	1	3
40	28	4	M	9	R	S	1	2	1
41	28	4	M	5	RW	L	3	1	2
42	28	5	M	8	T	L	2	1	2
43	28	5	M	2	T	L	2	2	2
44	28	5	M	3	R	L	3	2	4
45	28	5	M	9	RW	L	3	1	4
46	28	5	F	4	R	S	1	1	1
47	28	5	F	6	T	S	2	1	2
48	28	5	F	2	R	S	1	2	2
49	28	6	F	5	T	S	2	2	3
50	28	6	F	6	RW	S	2	2	4
51	28	6	F	9	RW	S	3	2	4
52	28	6	F	2	RW	S	4	2	4
53	28	6	M	7	R	S	3	2	3
54	28	7	F	9	T	S	1	2	1
55	28	7	M	8	T	S	3	1	3
56	28	7	M	9	R	L	3	2	3
57	28	7	M	2	R	S	1	2	1
58	28	7	F	6	T	S	3	1	3
59	28	8	F	9	RW	S	4	1	4
60	29	3	M	8	T	L	1	1	2
61	29	3	M	5	T	S	3	1	3
62	29	3	M	2	T	S	4	1	2
63	29	4	M	8	RW	S	3	1	2
64	29	4	M	6	T	S	1	2	1
65	29	4	M	5	RW	S	1	1	2
66	29	4	M	6	RW	S	4	1	3
67	29	5	M	4	T	S	2	2	3
68	29	5	M	3	T	L	3	1	1
69	29	5	M	3	RW	L	2	1	2
70	29	5	M	3	R	L	4	2	2
71	29	5	M	3	R	L	2	1	2
72	29	5	M	3	T	L	1	1	1
73	29	5	M	5	R	L	2	2	2
74	29	5	M	8	T	L	1	2	1
75	29	5	M	8	RW	L	3	1	4
76	29	5	M	5	R	L	2	2	3
77	29	5	M	6	T	L	3	1	3
78	29	5	M	5	RW	L	2	1	3
79	29	6	F	4	R	S	2	1	2
80	29	6	F	5	T	S	1	1	2
81	29	6	F	5	RW	S	3	1	4
82	29	6	F	4	R	S	2	2	2
83	29	6	F	7	T	S	1	2	3
84	29	6	M	4	RW	S	3	1	3
85	29	6	M	8	R	S	2	2	2
86	29	6	F	4	R	S	1	2	1
87	29	7	F	9	R	S	4	2	2
88	29	7	M	4	R	S	1	1	1
89	29	7	M	5	R	S	2	1	2
90	29	7	M	7	R	S	3	1	3
91	29	7	M	3	T	S	2	1	2
92	29	7	M	9	RW	S	3	1	3
93	29	7	M	8	RW	S	4	1	4
94	29	7	M	9	R	S	1	2	1
95	29	7	M	2	R	S	2	2	2
96	29	7	M	8	R	S	3	2	3
97	29	7	M	9	R	S	4	2	4
98	29	7	M	4	T	S	1	2	1
99	29	8	M	4	T	S	2	2	2
100	29	8	M	6	RW	L	3	1	3
101	29	8	M	3	R	L	2	2	3
102	29	8	M	7	T	L	4	2	4
103	29	8	M	8	RW	S	1	1	2
104	29	8	M	7	RW	S	4	1	4
105	29	8	F	4	T	S	4	1	3
106	29	8	F	2	RW	S	3	1	3
107	30	5	M	3	RW	S	3	2	3
108	30	5	M	9	R	S	1	2	1
109	30	5	M	5	RW	S	2	2	2
110	30	5	M	7	R	S	2	2	2
111	30	5	M	7	RW	S	3	1	3
112	30	5	M	2	R	L	1	1	1
113	30	5	M	7	RW	L	4	1	2
114	30	6	M	4	T	L	2	2	2
115	30	6	M	8	T	L	2	2	3
116	30	6	M	8	T	L	3	1	3
117	30	6	M	3	T	L	3	2	3
118	30	6	M	2	R	S	1	1	1
119	30	6	M	3	R	S	2	1	1
120	30	6	M	9	R	S	3	1	2
121	30	7	M	8	R	S	4	1	3
122	30	7	M	3	T	S	1	1	1
123	30	7	M	5	T	S	2	1	1
124	30	7	M	9	R	S	3	2	1
125	30	7	M	4	RW	S	1	2	1
126	30	7	M	4	RW	S	2	2	2
127	30	7	M	3	RW	S	3	2	3
128	30	7	M	2	RW	S	4	2	3
129	30	7	M	9	R	L	4	2	4
130	30	7	M	8	RW	L	4	1	4
131	30	7	M	2	T	L	3	2	4
132	30	7	F	9	T	S	3	1	4
133	30	7	F	9	T	S	3	2	4
134	30	7	M	4	R	S	4	2	4
135	30	8	M	5	RW	S	2	2	2
136	30	8	F	9	T	S	2	2	2
137	30	8	M	6	T	S	4	1	4
138	30	8	M	2	R	L	3	1	3
139	30	8	M	9	R	L	4	2	4
140	30	8	M	3	R	S	2	2	2
141	30	8	F	3	R	S	1	1	1
142	30	8	F	6	R	S	1	2	2
143	31	3	M	9	RW	L	1	2	3
144	31	3	M	4	RW	L	2	2	3
145	31	4	M	3	RW	L	3	2	3
146	31	4	M	4	RW	L	4	2	3
147	31	4	M	5	R	L	3	1	3
148	31	4	M	3	RW	S	2	2	3
149	31	5	M	3	RW	S	3	2	2
150	31	5	M	4	T	S	1	1	1
151	31	5	M	5	RW	S	2	1	2
152	31	6	M	6	RW	S	4	2	4
153	31	6	M	4	T	L	1	2	1
154	31	6	M	4	R	S	2	2	1
155	31	6	M	9	T	L	2	2	2
156	31	7	M	3	RW	S	1	2	1
157	31	7	M	7	R	L	2	1	2
158	31	8	M	5	RW	S	4	2	4
159	32	3	F	4	R	S	3	2	4
160	32	4	F	2	R	S	4	2	4
161	32	4	M	6	RW	S	4	1	4
162	32	5	M	7	R	S	2	2	1
163	32	5	M	6	R	S	3	2	3
164	32	5	M	7	R	L	1	2	2
165	32	5	M	4	T	L	3	2	2
166	32	6	M	4	R	L	1	1	1
167	32	7	M	6	T	L	4	1	4
168	32	7	M	10	RW	L	2	1	2
169	32	8	M	4	RW	L	3	1	3
170	32	8	M	6	RW	L	4	1	4
171	32	8	M	7	R	L	1	2	1
172	32	8	M	2	T	L	4	2	4
173	32	8	M	8	RW	L	2	2	2
174	32	8	M	7	RW	L	3	2	3
175	32	8	M	6	RW	L	4	2	4
176	32	8	M	6	T	L	1	2	2
177	32	8	M	4	R	L	1	2	2
178	32	8	F	5	T	S	4	1	4
179	32	8	F	4	T	S	4	2	4
180	32	9	M	8	T	S	1	2	1
181	32	9	F	2	T	S	3	2	2
182	32	9	M	9	RW	S	1	1	1
183	32	9	M	2	T	L	1	2	3
184	32	9	M	7	R	S	3	2	3
185	32	10	F	5	R	S	2	2	3
186	33	10	M	3	R	L	4	1	4
187	33	10	M	4	R	L	3	2	3
188	33	10	M	5	R	L	4	2	4
189	33	10	M	3	RW	L	4	1	4
190	33	10	M	3	R	L	1	2	3
191	33	10	M	4	T	L	4	1	4
192	33	11	M	4	RW	S	3	2	3
193	34	6	M	2	R	S	4	1	2
194	34	6	M	3	RW	S	4	2	3
195	34	6	M	5	R	S	2	1	1
196	34	8	M	7	R	S	3	2	2
197	34	8	M	7	RW	S	4	2	3
198	34	9	M	5	R	S	3	1	2
199	34	10	M	8	R	S	4	2	4
200	34	12	M	5	RW	S	4	1	3
201	35	5	M	8	R	S	2	2	2
202	35	5	M	8	R	S	4	2	2
203	35	5	M	7	R	L	2	1	1
204	35	6	M	8	R	L	4	1	1
205	35	6	M	2	T	L	2	1	1
206	35	6	M	8	R	L	2	2	2
207	35	6	M	2	T	L	4	2	2
208	35	6	M	6	T	L	3	2	3
209	35	7	M	9	RW	L	1	2	1
210	35	7	M	8	RW	L	3	2	4
211	35	7	M	4	RW	L	1	1	1
212	35	7	M	3	RW	L	1	2	1
213	35	7	M	6	R	S	4	2	2
214	35	7	M	5	T	S	2	2	1
215	35	7	M	8	T	S	4	2	2
216	35	8	M	7	R	L	3	1	3
217	35	8	M	8	T	L	1	1	2
218	35	8	M	9	T	L	2	2	3
219	35	8	M	4	RW	L	3	2	4
220	35	9	M	5	R	L	1	1	1
221	35	9	M	3	R	L	2	2	2
222	35	9	M	8	T	L	4	2	4
223	35	9	M	4	RW	L	2	2	3
224	35	9	M	9	RW	L	4	2	4
225	35	10	F	4	RW	S	1	1	3
226	35	10	F	6	RW	S	1	2	3
227	35	10	M	3	R	S	3	1	3
228	35	10	M	9	T	S	1	1	1
229	35	10	M	5	T	S	2	2	2
230	35	10	M	6	RW	S	3	2	3
231	35	10	F	4	R	S	1	1	1
232	35	11	F	4	R	S	3	1	2
233	35	11	F	7	T	S	1	1	1
234	35	11	F	2	T	S	3	1	2
235	35	11	F	7	T	S	4	2	3
236	35	12	M	10	RW	S	2	1	2
237	35	12	M	2	R	L	4	1	4
238	35	12	M	8	T	L	2	1	2
239	35	12	M	2	T	L	4	1	4
240	35	12	M	5	T	L	2	2	3
241	35	13	M	5	R	S	1	1	1
242	35	14	M	4	R	S	3	1	2
243	35	14	M	8	R	S	4	2	3
244	35	14	F	5	R	S	2	1	1
245	35	14	F	3	R	S	4	1	2
246	35	15	F	4	T	S	2	1	2
247	35	15	F	2	R	S	3	2	3
248	36	3	M	10	RW	S	1	2	2
249	36	5	M	6	RW	S	1	1	1
250	36	6	M	6	RW	S	3	2	3
251	36	8	M	8	R	L	1	1	1
252	36	9	M	2	R	L	2	1	2
253	36	12	M	2	R	L	3	1	3
254	36	12	M	8	R	L	4	1	3
255	36	12	M	8	T	L	1	1	1
256	36	12	M	5	T	L	2	1	3
257	36	13	M	8	T	L	3	1	3
258	36	13	M	4	T	L	4	1	2
259	36	13	M	2	RW	L	1	1	1
260	36	13	M	6	R	L	4	2	3
261	36	13	M	3	RW	L	4	2	4
262	36	14	M	6	R	S	1	2	1
263	36	14	M	7	T	L	1	2	2
264	36	14	M	8	T	S	4	2	4
265	36	15	M	6	R	L	1	1	1
266	36	15	M	4	RW	S	3	2	4
267	37	10	M	9	R	S	1	1	1
268	37	10	M	6	R	S	3	1	2
269	37	10	M	8	R	S	1	1	1
270	37	10	M	3	R	S	1	2	1
271	37	11	M	6	R	S	3	2	2
272	37	11	M	4	R	L	3	1	1
273	37	12	M	5	T	L	1	1	1
274	37	12	M	4	T	L	4	2	3
275	37	12	M	2	RW	L	2	2	3
276	37	12	M	8	T	S	1	2	1
277	37	12	M	3	T	S	3	2	1
278	37	13	M	4	R	L	4	1	4
279	37	13	M	6	T	L	2	1	3
280	37	13	M	8	RW	L	4	2	4
281	37	13	M	2	R	L	2	1	2
282	37	13	M	3	RW	L	1	2	3
283	37	13	M	2	RW	L	3	2	4
284	37	13	M	2	R	S	4	1	4
285	37	13	M	3	T	S	2	1	2
286	37	13	M	4	RW	S	4	2	4
287	37	13	F	4	R	S	2	1	1
288	37	13	F	4	T	S	2	1	2
289	37	14	F	5	T	S	4	1	3
290	37	14	M	9	T	L	1	1	1
291	37	14	M	2	T	L	3	1	3
292	37	14	M	5	R	S	2	1	2
293	37	15	M	7	R	S	4	1	3
294	37	15	F	5	R	S	3	1	2
295	37	15	F	4	T	S	1	1	1
296	38	8	M	2	T	S	4	2	3
297	38	8	M	4	T	S	1	1	1
298	38	8	M	3	R	S	4	2	2
299	38	9	M	3	R	S	2	1	2
300	38	10	M	5	T	S	2	1	2
301	38	13	M	4	T	S	1	2	2
302	38	13	M	3	RW	S	4	2	4
303	38	13	M	5	T	S	4	1	3
304	38	14	M	6	RW	S	2	2	2
305	38	14	M	3	R	L	3	2	2
306	38	14	M	6	R	L	3	2	3
307	38	14	M	2	RW	S	4	1	4
308	38	14	M	6	T	L	4	1	4
309	38	14	M	3	T	L	3	2	4
310	38	14	M	5	R	L	4	1	4
311	38	14	M	5	R	L	3	2	3
312	38	14	M	9	R	L	4	2	4
313	38	14	F	8	RW	S	2	1	3
314	38	15	M	9	T	S	4	1	4
315	38	15	M	4	T	S	3	2	3
316	38	15	F	5	RW	S	2	1	3
317	38	15	F	9	RW	S	1	2	1
318	38	15	M	3	RW	S	4	2	4
319	38	15	M	7	T	L	3	2	4
320	38	15	M	3	T	S	2	1	3
321	38	16	M	8	T	S	1	2	1
322	38	16	M	6	RW	S	2	2	3
323	38	16	F	2	R	S	4	2	3
324	39	5	M	2	R	S	4	1	2
325	39	6	M	8	T	L	3	1	4
326	39	6	M	3	R	L	3	1	3
327	39	9	M	3	T	S	3	1	3
328	39	11	F	2	RW	S	1	1	2
329	39	13	M	2	T	S	1	1	2
330	40	5	M	3	RW	L	1	1	1
331	40	8	M	6	RW	L	2	1	2
332	40	12	M	2	RW	L	2	2	4
333	40	12	M	7	RW	L	3	2	4
334	40	15	M	3	RW	L	4	2	4
335	41	8	M	4	R	S	4	2	3
336	41	10	M	2	R	S	4	1	2
337	41	13	M	7	T	S	2	2	2
338	41	15	M	2	RW	L	3	1	3
339	41	17	M	7	T	S	4	1	3
340	41	18	M	2	T	S	4	2	4
341	41	18	M	8	T	S	2	2	2
342	42	8	M	5	R	S	1	2	1
343	42	8	M	5	T	S	2	2	3
344	42	9	M	4	R	S	1	1	1
345	42	10	M	8	T	S	2	1	1
346	42	10	M	3	T	S	4	2	3
347	42	10	M	7	R	L	1	2	1
348	42	10	M	6	RW	S	2	1	1
349	42	15	M	3	R	S	1	1	1
350	42	16	M	9	R	S	2	1	2
351	42	16	M	6	RW	S	2	2	2
352	42	18	M	9	T	S	4	2	3
353	43	13	M	9	RW	S	4	1	3
354	43	15	M	6	T	S	1	2	2
355	43	16	M	8	T	S	1	1	1
356	43	16	M	4	T	S	3	2	3
357	43	17	M	6	RW	L	4	1	3
358	43	18	M	8	RW	S	1	1	1
359	43	20	M	2	RW	S	1	2	1
360	43	20	M	2	T	S	3	2	3
361	45	20	M	2	RW	S	2	1	3
362	46	8	M	8	T	S	4	1	3
363	46	8	M	4	T	S	3	2	3
364	46	13	M	9	T	S	3	1	1
365	46	13	M	9	RW	S	1	2	2
366	46	14	M	7	R	L	2	2	3
367	46	15	M	2	RW	S	3	1	2
368	46	17	M	3	RW	S	3	2	3
369	46	17	M	9	RW	S	1	2	3
370	47	10	M	8	RW	S	3	1	3
371	47	13	M	4	R	L	1	1	1
372	47	13	M	3	R	L	2	1	2
373	47	14	M	2	T	L	4	2	4
374	47	15	M	4	RW	L	1	2	3
375	47	15	M	8	RW	L	2	2	3
376	47	18	F	3	R	S	4	1	3
377	47	18	F	7	RW	S	2	2	2
378	47	18	F	8	RW	S	3	2	3
379	47	20	F	4	RW	S	4	2	4
380	48	13	M	6	T	S	3	1	3
381	49	16	M	3	RW	S	1	1	2
382	49	18	M	10	R	S	2	2	2
383	49	19	M	8	R	S	2	1	1
384	50	15	M	7	T	S	2	2	1
385	50	18	M	7	T	S	3	2	3
386	50	19	M	10	T	L	1	2	2
387	50	19	F	6	RW	S	4	1	4
388	51	20	M	7	RW	L	1	2	3
389	51	17	M	2	R	S	4	1	3
390	52	18	M	4	T	S	1	1	2
391	53	15	M	2	R	S	1	1	1
392	54	18	M	8	R	S	2	1	2
393	54	20	M	4	T	S	2	1	3
394	55	17	M	4	R	S	3	1	2
395	55	18	M	5	R	S	3	2	2
396	55	18	M	8	R	S	3	1	2
397	55	19	M	7	T	S	1	2	2
398	55	20	M	9	RW	L	2	1	3
399	55	20	M	7	T	S	3	1	2
400	55	20	M	6	T	S	3	2	3
