# Supplementary material for: Model Development for Risk Assessment of Driving on Freeway under Rainy Weather Conditions
Source: PLoS One. 2016 Feb 19;11(2):e0149442. doi: 10.1371/journal.pone.0149442 (PMC4764618; doi:10.1371/journal.pone.0149442)
Supplement: S2 Table — (XLSX) [file pone.0149442.s002.xlsx]

## Sheet: Sheet1
No.	Crash Time	Crash Location	Precipitation Type	Vehicle Type	Crash Type	Traffic volume (V/C)	Crash Severity		NOTICE	Symbol	Definition
1	00:45:00	R	2	S	S	1	3		Crash Location	R	Roadway
2	00:53:00	T	0	L	R	2	1			T	Toll Gate
3	01:38:00	RW	0	S	F	1	1			RW	Ramp and Weaving Area
4	02:14:00	RW	1	S	F	2	1		Precipitation Type	0	Non-Rain
5	02:19:00	T	0	L	O	2	1			1	Rain Intensity I
6	02:24:00	T	0	S	S	2	1			2	Rain Intensity II
7	02:30:00	R	0	S	S	1	1			3	Rain Intensity III
8	02:36:00	RW	0	S	R	1	1			4	Rain Intensity IV
9	02:52:00	T	1	S	F	1	1		Vehicle Type	S	Small Vehicle
10	03:03:00	T	0	S	S	2	2			L	Large Vehicle
11	03:06:00	RW	1	S	S	2	1		Crash Type	F	Fixed-object Crash
12	03:10:00	RW	1	S	F	2	2			R	Rear-end Crash
13	03:25:00	T	1	L	R	2	1			S	Side Crash
14	03:50:00	R	1	S	R	2	1			O	Others
15	03:51:00	T	0	S	F	1	1		Traffic volume (V/C)	1	≤ 0.67
16	04:01:00	T	2	S	F	1	3			2	> 0.67
17	04:05:00	R	3	S	R	2	4		Crash Severity	1	Slight Crash
18	04:10:00	RW	1	S	F	2	1			2	General Crash
19	04:15:00	T	0	S	F	1	1			3	Serious Crash
20	04:16:00	RW	1	L	R	2	2			4	Fatal Crash
21	04:25:00	T	0	S	F	1	1
22	04:58:00	RW	1	L	O	2	1
23	05:05:00	RW	0	S	F	1	1
24	05:15:00	RW	4	S	R	2	4
25	05:23:00	T	0	S	F	2	1
26	05:29:00	R	4	L	R	1	4
27	05:45:00	R	0	S	F	2	1
28	05:56:00	R	0	S	F	1	1
29	06:00:00	R	0	S	F	2	2
30	06:25:00	T	0	S	R	2	1
31	06:29:00	T	0	S	R	2	1
32	06:42:00	RW	0	S	R	1	3
33	07:13:00	R	0	S	R	1	1
34	07:23:00	T	0	S	F	2	1
35	07:26:00	T	0	S	F	2	1
36	07:30:00	T	0	S	R	1	1
37	07:33:00	T	0	S	F	2	1
38	07:35:00	T	1	S	S	2	1
39	07:40:00	T	0	S	F	2	1
40	07:50:00	T	3	S	R	1	3
41	07:58:00	T	0	S	S	1	1
42	08:00:00	R	1	S	F	2	1
43	08:10:00	RW	1	S	R	2	1
44	08:20:00	R	0	S	F	1	1
45	08:40:00	RW	1	S	R	2	1
46	08:45:00	T	0	S	R	1	1
47	08:45:00	RW	1	S	F	1	1
48	08:54:00	R	1	S	S	2	4
49	08:54:00	R	1	L	R	1	3
50	09:00:00	T	0	S	S	1	1
51	09:00:00	T	0	S	F	1	1
52	09:10:00	R	0	S	S	2	1
53	09:10:00	T	0	S	F	2	1
54	09:10:00	RW	1	L	R	1	1
55	09:30:00	R	0	L	R	1	1
56	09:30:00	T	0	S	F	2	1
57	09:30:00	RW	1	S	R	2	1
58	09:45:00	RW	0	S	F	1	1
59	09:45:00	RW	0	S	S	1	1
60	09:46:00	RW	0	S	F	2	1
61	09:47:00	R	1	S	S	2	1
62	09:50:00	R	0	S	R	2	1
63	10:05:00	T	1	S	F	2	1
64	10:10:00	T	0	L	R	2	1
65	10:30:00	R	0	S	S	1	1
66	10:30:00	R	0	L	R	2	1
67	10:37:00	T	0	L	R	2	1
68	10:37:00	T	1	S	R	2	1
69	10:38:00	T	0	S	S	1	1
70	10:40:00	T	0	S	F	1	1
71	10:45:00	R	0	S	R	2	1
72	10:48:00	RW	1	L	R	2	1
73	10:50:00	T	0	L	R	1	1
74	11:05:00	T	0	S	S	2	1
75	11:07:00	RW	0	L	R	1	1
76	11:15:00	RW	1	S	F	2	1
77	11:17:00	RW	1	S	R	2	1
78	11:19:00	R	1	L	R	2	1
79	11:21:00	RW	1	S	S	2	1
80	11:25:00	R	0	L	R	2	1
81	11:30:00	RW	1	S	F	2	2
82	11:47:00	R	0	S	O	1	1
83	11:55:00	T	2	S	R	2	2
84	12:05:00	T	0	S	R	1	1
85	12:10:00	RW	0	L	R	1	1
86	12:10:00	RW	0	S	O	1	1
87	12:20:00	T	0	S	F	1	1
88	12:21:00	RW	1	S	S	2	1
89	12:40:00	T	0	L	R	1	1
90	12:55:00	RW	1	S	S	2	1
91	13:00:00	T	0	S	F	1	1
92	13:14:00	T	2	S	S	2	2
93	13:21:00	RW	0	S	S	2	1
94	13:23:00	R	0	L	R	1	1
95	13:30:00	R	1	S	F	2	1
96	13:45:00	R	1	S	F	2	1
97	13:48:00	RW	0	S	R	1	1
98	13:48:00	T	1	S	F	2	2
99	13:50:00	RW	0	S	F	1	1
100	13:50:00	R	0	S	S	1	1
101	13:55:00	T	0	S	S	2	1
102	14:00:00	T	1	S	F	1	3
103	14:01:00	RW	2	S	F	1	3
104	14:02:00	RW	0	S	S	1	1
105	14:05:00	T	0	L	R	1	1
106	14:05:00	T	0	S	S	1	1
107	14:20:00	T	1	L	R	2	1
108	14:27:00	RW	0	S	F	1	1
109	14:28:00	T	0	S	R	2	1
110	14:35:00	T	0	S	S	1	1
111	14:35:00	R	1	S	F	2	1
112	14:45:00	T	0	S	F	2	1
113	14:52:00	R	0	S	O	2	1
114	15:00:00	T	0	S	F	1	1
115	15:00:00	T	1	S	S	2	1
116	15:02:00	R	0	L	R	2	1
117	15:02:00	RW	1	S	S	2	1
118	15:05:00	R	2	S	F	2	2
119	15:05:00	RW	0	S	S	2	1
120	15:07:00	RW	0	S	F	2	2
121	15:07:00	T	3	L	R	1	2
122	15:16:00	RW	0	L	R	2	1
123	15:25:00	R	0	S	R	1	1
124	15:30:00	R	1	L	R	2	2
125	15:30:00	RW	0	S	S	1	1
126	15:36:00	T	1	L	R	1	1
127	15:40:00	T	0	L	R	2	1
128	15:40:00	T	1	L	R	2	1
129	15:45:00	T	0	L	R	1	1
130	15:45:00	R	0	L	R	1	1
131	15:50:00	RW	1	S	O	2	1
132	15:55:00	RW	1	L	R	1	1
133	15:59:00	T	1	S	S	2	1
134	16:05:00	RW	1	S	S	2	1
135	16:07:00	RW	1	S	S	2	1
136	16:08:00	T	0	S	O	1	1
137	16:17:00	RW	0	S	F	2	1
138	16:25:00	T	1	S	R	2	1
139	16:35:00	RW	2	S	F	2	2
140	16:39:00	RW	1	S	F	2	1
141	16:40:00	RW	1	S	F	2	2
142	16:49:00	RW	1	S	S	2	1
143	16:50:00	T	3	L	R	1	3
144	16:55:00	RW	0	L	R	1	1
145	16:57:00	T	1	S	F	2	1
146	17:05:00	T	0	S	F	2	1
147	17:10:00	RW	0	S	R	1	1
148	17:25:00	RW	1	S	S	2	1
149	17:35:00	T	0	L	R	2	1
150	17:40:00	R	0	S	F	2	2
151	17:40:00	R	1	L	R	2	1
152	17:41:00	T	1	S	S	2	2
153	17:43:00	RW	0	S	R	1	1
154	17:53:00	T	0	S	F	2	1
155	17:53:00	T	1	S	S	2	1
156	18:01:00	T	1	S	F	2	1
157	18:05:00	T	1	S	S	2	1
158	18:17:00	T	0	S	F	2	1
159	18:40:00	RW	0	L	R	1	1
160	18:45:00	T	1	S	F	2	1
161	18:45:00	RW	0	S	S	2	1
162	19:00:00	RW	1	S	S	2	1
163	19:05:00	R	1	S	R	2	1
164	19:25:00	T	1	S	F	2	1
165	19:25:00	T	1	S	S	2	1
166	19:37:00	T	1	S	F	2	1
167	19:45:00	R	1	S	R	2	2
168	19:50:00	T	0	L	O	1	1
169	19:50:00	T	0	S	F	1	1
170	19:50:00	RW	1	L	O	2	2
171	19:50:00	T	0	S	S	1	3
172	20:03:00	T	1	S	F	2	1
173	20:05:00	R	0	S	F	1	1
174	20:23:00	R	1	S	S	1	1
175	20:30:00	T	0	S	F	1	1
176	21:00:00	RW	0	S	R	1	1
177	21:00:00	R	0	S	F	1	1
178	21:05:00	RW	1	S	R	2	2
179	21:08:00	R	0	L	O	1	1
180	21:15:00	T	0	S	S	2	1
181	21:22:00	R	1	S	F	2	1
182	21:26:00	RW	0	S	R	1	1
183	21:59:00	RW	0	S	F	1	1
184	22:03:00	R	0	L	R	1	1
185	22:20:00	T	1	S	R	2	3
186	22:25:00	T	0	S	S	2	1
187	22:36:00	R	1	L	R	2	1
188	22:40:00	T	1	S	S	2	1
189	22:45:00	T	0	S	O	1	1
190	23:02:00	T	1	S	S	2	1
191	23:05:00	R	0	S	S	1	1
192	23:10:00	RW	0	S	S	1	1
193	23:15:00	RW	0	L	R	1	1
194	23:20:00	T	2	S	F	2	4
195	23:20:00	T	0	S	S	1	1
196	23:25:00	T	1	S	F	2	1
197	23:45:00	T	0	S	R	1	1
198	23:50:00	R	0	S	F	2	1
199	23:50:00	T	1	S	F	2	1
200	19:13	RW	0	L	R	1	1
